# Supplementary material for: Transcriptomic Analysis of the Molecular Mechanism Potential of Grafting—Enhancing the Ability of Oriental Melon to Tolerate Low-Nitrogen Stress
Source: Int J Mol Sci. 2024 Jul 27;25(15):8227. doi: 10.3390/ijms25158227 (PMC11311868; doi:10.3390/ijms25158227)
Supplement: Supplementary file 1 [file ijms-25-08227-s001.zip]

Archive with 1 entries (1 files):
- ijms-3051449-supplementary.pdf
